# Supplementary material for: An Update on Umbilical Cord Abnormalities and Associated Thrombosis: A Systematic Review
Source: Clin Pract. 2026 May 14;16(5):92. doi: 10.3390/clinpract16050092 (PMC13204851; doi:10.3390/clinpract16050092)
Supplement: Supplementary file 1 [file clinpract-16-00092-s001.zip]

Archive with 1 entries (1 files):
- clinpract-4228584-Supplementary Table S1.pdf
